# Supplementary material for: Neutrophil Extracellular Traps and Platelet Activation for Identifying Severe Episodes and Clinical Trajectories in COVID-19
Source: Int J Mol Sci. 2023 Apr 3;24(7):6690. doi: 10.3390/ijms24076690 (PMC10094814; doi:10.3390/ijms24076690)
Supplement: Supplementary file 1 [file ijms-24-06690-s001.zip]

Archive with 1 entries (1 files):
- supplemental-file.pdf
